# Supplementary material for: Age-related effects of body mass on fertility and litter size in roe deer
Source: PLoS One. 2017 Apr 12;12(4):e0175579. doi: 10.1371/journal.pone.0175579 (PMC5389817; doi:10.1371/journal.pone.0175579)
Supplement: S1 Dataset — (XLSX) [file pone.0175579.s001.xlsx]

## Sheet: data
Sample ID	Hunting date	Body mass (kg)	Age class (years)	Number of CL
7	2013-09-11	14	5-7	1
8	2013-09-08	14.5	3-4	2
9	2013-09-08	15.5	1	2
10	2013-09-12	15.5	5-7	2
11	2013-09-16	14	1	1
12	2013-09-20	16.5	3-4	2
13	2013-09-22	14	1	2
15	2013-09-21	15	5-7	2
16	2013-10-01	10	1	0
17	2013-10-02	14.5	5-7	2
19	2013-09-01	15.5	1	2
20	2013-09-01	14	1	1
21	2013-09-02	12.5	1	1
22	2013-09-04	15	1	1
23	2013-09-29	11.5	1	0
25	2013-09-23	16.5	8-9	2
27	2013-10-03	16	5-7	1
28	2013-10-02	13	5-7	2
29	2013-09-11	12.5	1	1
30	2013-09-02	14	2	1
32	2013-10-28	11.5	5-7	2
36	2013-11-15	15	3-4	2
37	2013-10-21	17	8-9	2
38	2013-10-27	14	2	2
40	2013-11-20	18	5-7	1
48	2013-10-25	13.5	1	2
50	2013-10-09	16	2	1
53	2013-10-09	17	1	2
54	2013-09-08	17.5	5-7	2
55	2013-09-17	15	1	2
56	2013-09-23	16	2	1
57	2013-10-02	16	5-7	2
58	2013-09-14	14	1	1
59	2013-09-18	16	5-7	2
60	2013-10-02	18	3-4	2
61	2013-09-10	15	2	2
62	2013-09-15	12.5	3-4	2
64	2013-09-08	14.5	5-7	2
65	2013-11-27	18.5	3-4	2
68	2013-10-04	15	1	2
72	2013-10-08	15	3-4	1
73	2013-10-03	13	1	1
74	2013-10-06	13	1	1
75	2013-10-26	15	2	1
79	2013-09-16	13	5-7	5
80	2013-09-18	11	1	0
81	2013-11-08	11	3-4	0
82	2013-09-20	15	2	2
84	2013-09-08	9.5	1	0
85	2013-10-13	17.5	3-4	2
86	2013-10-30	16	1	1
87	2013-10-01	12.5	1	1
88	2013-10-12	17	3-4	3
89	2013-10-31	16.5	5-7	1
90	2013-09-13	12.5	1	3
91	2013-09-06	15	1	2
92	2013-10-02	14.5	1	1
93	2013-10-31	15.5	2	2
94	2013-09-22	14.5	3-4	1
95	2013-09-19	15	5-7	2
96	2013-11-07	19.5	2	2
97	2013-09-18	14	3-4	2
98	2013-09-20	12.5	5-7	2
99	2013-10-11	13.5	2	2
102	2013-09-29	15	2	2
105	2013-12-05	19	3-4	2
106	2013-11-02	16	1	2
107	2013-09-10	15	3-4	2
108	2013-09-06	16.5	8-9	2
110	2013-09-16	18.5	5-7	2
111	2013-10-02	17.5	5-7	2
113	2013-09-10	16.5	1	2
114	2013-10-03	17.5	3-4	2
115	2013-09-11	16	2	2
116	2013-09-12	17.5	3-4	2
117	2013-09-21	16.5	3-4	2
118	2013-09-14	15	3-4	4
119	2013-09-13	13.5	8-9	2
122	2013-11-20	16	3-4	2
123	2013-09-30	17	3-4	2
124	2013-10-26	16	3-4	2
125	2013-12-07	15.5	3-4	1
126	2013-10-20	17.5	1	2
127	2013-10-20	16	3-4	2
128	2013-10-19	17.5	5-7	2
131	2013-10-11	19.5	2	3
132	2013-10-21	18	5-7	2
135	2013-10-03	14.5	3-4	2
136	2013-09-10	13	5-7	3
137	2013-10-04	17.5	3-4	2
139	2013-10-05	12.5	1	1
140	2013-10-19	15	3-4	2
142	2013-11-29	16.5	2	2
143	2013-09-01	14	1	1
144	2013-11-10	16	5-7	2
145	2013-12-10	17.5	5-7	2
146	2013-11-14	11.5	1	1
147	2013-12-08	17.5	3-4	2
150	2013-12-14	17	5-7	2
151	2013-12-02	16	2	1
152	2013-12-23	16	3-4	1
154	2013-11-29	18	5-7	2
155	2013-12-08	14	3-4	2
157	2013-11-02	15	3-4	2
158	2013-12-08	17	5-7	1
166	2013-12-26	15	5-7	2
168	2013-12-21	17	3-4	2
169	2013-12-12	15	3-4	2
172	2013-11-15	13	1	1
173	2013-11-24	14	2	1
174	2013-11-19	17	5-7	2
175	2013-10-10	14	3-4	2
176	2013-10-09	14	5-7	2
177	2013-10-08	11	1	1
178	2013-10-30	12	5-7	1
180	2013-12-05	13	1	2
181	2013-12-10	16	3-4	2
182	2013-12-18	13	1	1
183	2013-09-17	14	1	1
184	2013-09-14	18	8-9	2
185	2013-09-18	15.5	3-4	2
186	2013-12-21	18.5	3-4	2
189	2013-11-07	16.5	5-7	2
191	2013-11-10	15.5	5-7	2
194	2013-11-12	16.5	5-7	2
195	2013-11-12	15.5	3-4	2
196	2013-11-27	15.5	5-7	2
197	2013-11-27	13.5	3-4	2
199	2013-11-10	16.5	2	2
200	2013-11-12	13.5	1	2
201	2013-11-05	15.5	5-7	2
202	2013-11-12	14.5	1	1
203	2013-11-27	14	1	1
215	2013-11-10	12	1	2
216	2013-11-10	14.5	1	1
228	2013-12-28	17	2	2
229	2013-11-18	11	2	1
233	2013-12-16	15	2	1
236	2013-10-06	13	5-7	3
237	2013-12-07	17	8-9	2
240	2013-12-27	17	3-4	2
248	2013-10-20	15	10 +	2
249	2013-09-19	16.5	5-7	2
251	2013-09-14	16	8-9	2
252	2013-10-19	16	1	0
253	2013-09-22	13.5	2	1
254	2013-11-08	12.5	5-7	1
255	2013-11-29	17	3-4	2
256	2013-12-18	17	5-7	2
258	2013-12-28	15.5	2	1
260	2013-11-08	15	2	2
262	2013-11-13	10.5	1	0
263	2013-09-02	13	1	1
265	2013-09-03	12.5	10 +	2
266	2013-09-04	16.5	5-7	2
267	2013-09-11	13.5	5-7	2
269	2013-10-05	16.5	5-7	2
272	2013-11-10	15	2	2
273	2013-09-11	13	3-4	2
274	2013-09-17	9	1	0
275	2013-09-21	14	1	1
276	2013-09-06	12	8-9	2
277	2013-09-11	15	1	1
278	2013-09-04	13	3-4	2
279	2013-09-14	12	3-4	2
280	2013-09-28	12.5	1	1
281	2013-09-02	15.5	8-9	2
282	2013-09-21	12.5	3-4	2
283	2013-09-06	12	2	1
284	2013-09-12	15.5	8-9	2
285	2013-09-27	13.5	2	2
287	2013-09-15	14.5	1	1
288	2013-09-07	14	2	1
289	2013-09-11	13	1	1
290	2013-09-14	10.5	1	1
292	2013-09-07	13	1	0
293	2013-12-04	14	10 +	2
294	2013-10-06	17	3-4	1
296	2013-12-01	11	1	1
298	2013-09-18	12	2	2
299	2013-09-03	18	2	2
303	2013-09-22	15	3-4	2
304	2013-11-07	17	5-7	2
305	2013-09-06	12.5	3-4	2
306	2013-09-16	9.5	1	0
307	2013-09-18	10.5	1	0
308	2013-11-26	14	1	0
309	2013-11-06	15	3-4	2
310	2013-09-13	13	3-4	2
312	2013-10-01	14	8-9	2
314	2013-10-11	15	3-4	2
317	2013-10-18	15.5	3-4	2
319	2013-11-02	18.5	5-7	3
320	2013-10-14	14	3-4	2
322	2013-10-10	20	3-4	2
323	2013-10-08	16	2	2
324	2013-10-02	16	5-7	2
326	2013-10-02	15.5	3-4	2
328	2013-09-04	16	3-4	1
330	2013-09-17	11.5	5-7	2
333	2013-09-19	14	3-4	2
337	2013-09-22	16.5	8-9	2
338	2013-10-10	16.5	5-7	2
340	2013-11-02	16.5	8-9	2
343	2013-11-25	17.5	3-4	2
344	2013-12-06	13	8-9	2
345	2013-10-21	17.5	5-7	2
346	2013-09-05	9	1	0
347	2013-09-03	10	2	1
348	2013-09-11	16	2	2
349	2013-09-26	11	3-4	0
350	2013-10-04	14	2	1
351	2013-09-22	16	5-7	2
352	2013-09-16	14	1	1
354	2013-12-29	14	8-9	1
355	2013-12-27	14.5	5-7	2
356	2013-12-12	18	3-4	2
357	2013-11-19	13.5	3-4	2
359	2013-12-28	17	3-4	2
360	2013-12-27	18	3-4	2
361	2013-12-05	17	2	2
362	2013-12-14	19.5	3-4	2
363	2013-11-29	18	8-9	2
364	2013-12-29	18.5	3-4	2
366	2013-09-20	15.5	5-7	2
367	2013-12-22	15.5	5-7	3
369	2013-12-29	16	5-7	2
370	2013-10-04	16.5	8-9	2
371	2013-11-16	16.5	5-7	2
373	2013-12-23	14	5-7	2
374	2013-12-09	18	5-7	2
375	2013-12-16	14	5-7	2
376	2013-12-08	14	10 +	2
377	2013-12-23	16	8-9	2
378	2013-12-04	14	3-4	1
379	2013-12-23	15	3-4	2
380	2013-12-31	21	3-4	2
381	2013-12-22	14	1	2
382	2013-12-15	15.5	8-9	2
384	2013-12-11	18	5-7	2
385	2013-12-31	18	3-4	1
386	2013-12-15	17	5-7	2
387	2013-11-23	17.5	2	2
388	2013-12-01	13.5	5-7	2
389	2013-12-26	13.5	1	1
390	2013-12-07	17	1	2
392	2013-11-26	14	1	1
393	2013-12-22	15	2	2
394	2013-12-30	15.5	3-4	1
395	2013-12-11	13.5	1	1
396	2013-12-03	11	10 +	2
397	2013-12-30	18	10 +	2
398	2013-12-15	13.5	2	2
399	2013-12-10	18	5-7	2
400	2013-12-04	18	10 +	2
401	2013-11-29	20	5-7	2
403	2013-12-05	18.5	5-7	2
405	2013-12-19	18	3-4	2
407	2013-10-10	16	3-4	1
408	2013-10-12	16	10 +	2
415	2013-09-15	16	2	3
416	2013-10-22	16	8-9	2
417	2013-09-14	16	5-7	2
418	2013-09-27	14	5-7	1
420	2013-09-16	14	3-4	2
421	2013-09-08	16	3-4	2
422	2013-09-22	15	2	1
423	2013-12-14	18	5-7	2
424	2013-09-16	15	2	1
428	2013-12-08	17	8-9	1
429	2013-11-17	15.5	5-7	2
430	2013-10-31	17.5	3-4	2
431	2013-11-14	17	5-7	1
432	2013-11-28	14.5	1	2
433	2013-12-27	16	1	2
434	2013-12-07	15.5	5-7	1
435	2013-12-28	13	1	2
436	2013-11-27	16	10 +	2
437	2013-12-30	19	3-4	2
438	2013-12-24	13.5	1	1
439	2013-12-10	17.5	5-7	2
440	2013-12-04	15.5	3-4	1
442	2013-12-31	15.5	3-4	2
443	2013-12-29	15.5	8-9	1
444	2013-12-28	18.5	3-4	2
445	2013-12-24	18.5	2	2
446	2013-12-24	17.5	2	2
447	2013-12-16	17.5	5-7	2
449	2013-12-05	12.5	3-4	1
452	2013-11-30	18.5	3-4	2
453	2013-11-21	15	1	2
454	2013-12-30	14.5	1	1
455	2013-11-16	14.5	3-4	2
456	2013-11-21	17.5	3-4	2
457	2013-12-09	14.5	1	1
458	2013-11-20	18.5	5-7	2
459	2013-12-31	15.5	1	2
460	2013-12-31	15.5	2	2
461	2013-11-28	16	5-7	2
465	2013-12-22	17	2	2
469	2013-11-11	15	2	2
481	2014-10-02	16	1	2
482	2014-10-19	17	3-4	2
484	2014-09-06	14	1	2
485	2014-09-11	14	2	2
487	2014-09-06	16.5	5-7	4
488	2014-09-18	17.5	5-7	2
489	2014-09-18	14	2	2
490	2014-09-25	14	3-4	2
491	2014-10-18	17	5-7	2
492	2014-10-26	17	2	2
493	2014-10-29	13	1	1
494	2014-09-14	15.5	5-7	2
495	2014-10-28	16	1	2
496	2014-09-18	16	1	2
497	2014-10-28	19	5-7	2
498	2014-09-07	15	2	2
499	2014-10-02	13.5	8-9	2
500	2014-09-30	17.5	8-9	3
501	2014-10-26	18.5	8-9	2
502	2014-10-24	17	8-9	2
503	2014-09-06	17	3-4	3
504	2014-09-27	15.5	1	2
505	2014-10-12	14.5	8-9	2
506	2014-10-12	17.5	3-4	2
507	2014-09-29	17	3-4	2
508	2014-09-17	16	3-4	2
509	2014-10-25	17	3-4	2
510	2014-10-31	17	3-4	2
511	2014-10-06	19	5-7	0
512	2014-10-29	15	3-4	2
513	2014-10-28	17	5-7	2
514	2014-09-04	13	1	2
515	2014-09-07	17	3-4	2
518	2014-10-12	17	2	2
519	2014-10-17	17	1	2
521	2014-09-12	12	8-9	2
522	2014-11-03	14	5-7	3
524	2014-11-22	19	3-4	3
525	2014-11-10	16	8-9	2
526	2014-11-29	15	8-9	2
527	2014-10-31	18.5	3-4	2
529	2014-10-07	14	3-4	2
530	2014-09-10	14	3-4	2
531	2014-09-22	19.5	3-4	2
532	2014-09-19	13	5-7	2
539	2014-10-25	13.5	5-7	1
540	2014-09-27	20.5	8-9	4
541	2014-10-25	17	5-7	3
549	2014-10-28	14	5-7	3
550	2014-09-24	19	3-4	2
551	2014-10-09	19	3-4	2
552	2014-10-02	15	1	2
553	2014-11-08	18	1	2
554	2014-10-25	16	5-7	2
556	2014-10-17	14	5-7	2
557	2014-10-30	16	3-4	2
558	2014-11-13	16	3-4	2
559	2014-11-14	14.5	3-4	2
561	2014-10-28	18.5	3-4	2
562	2014-11-04	18	5-7	2
563	2014-11-07	14	5-7	2
564	2014-11-11	17	3-4	3
566	2014-10-04	13	10 +	2
568	2014-09-19	15	2	2
569	2014-09-27	14.5	8-9	2
570	2014-09-23	19	5-7	2
571	2014-10-07	17	3-4	2
572	2014-09-12	15	1	2
573	2014-09-11	16	5-7	2
574	2014-10-03	16	5-7	2
575	2014-09-25	17	3-4	3
576	2014-09-25	18.5	3-4	2
578	2014-11-22	16.5	3-4	2
579	2014-10-21	17	1	2
580	2014-12-08	18	3-4	2
581	2014-12-10	15	8-9	2
582	2014-10-15	15.5	2	2
583	2014-11-27	16.5	2	2
584	2014-10-29	16.5	5-7	2
585	2014-11-19	21	8-9	2
590	2015-10-25	17.5	1	1
592	2014-12-19	17	5-7	2
594	2014-12-23	15.5	5-7	2
596	2014-12-31	13	3-4	0
597	2014-10-31	18	10 +	3
599	2014-09-17	17.5	3-4	3
600	2014-09-17	13.5	1	2
601	2014-09-16	16.5	3-4	2
602	2014-10-13	12	1	2
606	2014-09-18	13	1	2
607	2014-09-22	13	3-4	1
637	2014-12-20	15	5-7	2
638	2014-12-20	19	3-4	2
640	2014-12-20	19	1	2
643	2014-12-20	18	5-7	2
645	2014-11-05	14	1	1
649	2014-11-18	19.5	3-4	2
650	2014-11-19	19.5	3-4	2
651	2014-11-16	17.5	3-4	2
652	2014-11-18	16.5	8-9	2
653	2014-10-11	15	5-7	2
654	2014-09-02	14	1	2
655	2014-09-15	11	1	2
656	2014-09-10	13	1	2
657	2014-09-04	11	10 +	1
658	2014-09-12	13	8-9	2
659	2014-12-21	18	2	2
660	2014-12-12	15.5	2	2
661	2014-12-12	17.5	5-7	2
662	2014-11-02	17.5	1	2
663	2014-12-12	16	3-4	2
664	2014-12-22	13.5	8-9	2
665	2014-11-21	18.5	2	2
666	2014-12-10	18.5	5-7	2
667	2014-11-20	17.5	8-9	2
668	2014-10-09	16	1	2
670	2014-12-26	19	3-4	2
675	2014-12-14	17.5	3-4	2
676	2014-11-23	13	8-9	2
677	2014-12-10	15.5	8-9	2
678	2014-11-30	16	5-7	2
679	2014-10-04	19.5	3-4	2
684	2014-12-27	13.5	3-4	2
685	2014-12-19	15.5	1	2
686	2014-12-14	13.5	3-4	1
687	2014-12-22	11	10 +	2
688	2014-11-06	14.5	1	1
689	2014-11-19	18.5	8-9	2
694	2014-09-27	14	1	1
695	2014-10-22	13.5	1	1
696	2014-09-19	16	3-4	2
697	2014-11-25	16.5	5-7	2
703	2014-10-29	13.5	5-7	2
705	2014-10-18	13.5	1	2
706	2014-09-26	17	3-4	2
707	2014-11-03	13.5	2	1
709	2014-10-23	13.5	3-4	2
710	2014-11-25	16	5-7	1
712	2014-12-04	14	8-9	2
714	2014-11-22	18	1	2
715	2014-12-16	17	2	2
718	2014-12-08	17.5	2	3
719	2014-12-17	19.5	5-7	3
720	2014-12-18	17.5	3-4	2
721	2014-10-25	14	1	2
722	2014-12-13	13	8-9	2
724	2014-09-26	14.5	1	1
726	2014-12-05	18	8-9	2
728	2014-12-03	14	3-4	2
729	2014-12-31	17	2	2
731	2014-12-16	18.5	3-4	2
732	2014-12-08	19.5	3-4	2
734	2014-11-20	14.5	3-4	2
735	2014-12-11	13	1	2
736	2014-12-06	15.5	10 +	2
737	2014-11-27	16.5	3-4	1
738	2014-11-30	16	8-9	2
739	2014-12-24	15.5	3-4	2
740	2014-12-20	17	8-9	2
741	2014-09-25	13	1	1
742	2014-09-25	14	8-9	2
744	2014-10-05	12	3-4	2
745	2014-09-24	14	2	1
748	2014-09-02	16	2	2
749	2014-09-07	17	3-4	2
750	2014-09-03	17	5-7	2
751	2014-09-16	12.5	1	1
754	2014-12-16	15.5	2	1
756	2014-12-21	17	5-7	2
757	2014-12-17	18	5-7	2
758	2014-12-31	17	3-4	2
759	2014-12-26	16	3-4	2
760	2014-12-31	17	8-9	2
761	2014-11-26	13	2	1
764	2014-10-27	18	3-4	2
765	2014-12-09	16.5	1	1
766	2014-10-26	18	3-4	1
767	2014-10-21	16.5	3-4	2
768	2014-11-04	18	2	2
770	2014-09-14	17	5-7	2
771	2014-09-14	13	8-9	3
772	2014-09-21	14.5	3-4	2
774	2014-12-27	15.5	8-9	2
775	2014-09-15	14	1	2
780	2014-12-27	19.5	8-9	2
781	2014-12-23	20	2	2
782	2014-12-24	16.5	3-4	2
783	2014-12-13	15	8-9	1
784	2014-12-09	14.5	3-4	2
785	2014-12-21	15.5	8-9	2
786	2014-09-29	12.5	1	1
788	2014-11-30	14	2	2
789	2014-10-06	11	1	2
790	2014-09-26	14	3-4	2
791	2014-09-15	12	8-9	2
792	2014-10-27	11	3-4	1
793	2014-12-03	15	8-9	2
794	2014-12-11	15	1	1
795	2014-09-10	14	8-9	2
796	2014-09-14	13.5	1	2
797	2014-10-10	16	8-9	2
800	2014-11-18	18	10 +	2
801	2014-12-23	14	1	1
802	2014-09-18	15	3-4	2
804	2014-09-08	14	8-9	2
806	2014-12-24	16	3-4	2
807	2014-12-18	17	8-9	1
808	2014-09-08	20.5	2	2
809	2014-09-12	17	5-7	2
810	2014-09-09	17.5	5-7	2
811	2014-09-09	18	3-4	2
812	2014-09-08	12	1	1
813	2014-12-16	16	3-4	1
814	2014-09-03	16.5	8-9	2
815	2014-09-03	18	3-4	2
816	2014-11-13	18	5-7	2
817	2014-09-22	13.5	1	1
818	2014-10-10	15.5	3-4	2
819	2014-12-23	20	2	2
820	2014-09-27	16.5	1	2
821	2014-11-14	18	3-4	2
822	2014-09-21	19	3-4	2
825	2014-12-22	19	2	2
828	2014-12-07	15	1	2
831	2014-11-27	15.5	3-4	3
833	2014-12-08	15.5	5-7	2
835	2014-11-27	16.5	1	2
837	2014-12-05	18.5	8-9	3
838	2014-11-25	13	5-7	2
839	2014-12-02	17.5	5-7	2
840	2014-12-06	15.5	8-9	2
841	2014-12-06	16.5	1	2
843	2014-12-07	15.5	1	2
844	2014-12-09	20.5	1	2
845	2014-12-07	15	1	2
846	2014-11-27	19.5	3-4	2
847	2014-09-05	15	1	2
848	2014-12-05	16	5-7	1
849	2014-10-01	13	1	2
850	2014-09-03	13	1	0
851	2014-09-03	17	3-4	1
852	2014-09-11	12	3-4	2
854	2014-10-21	12	1	1
855	2014-09-07	11	1	1
856	2014-12-17	14	10 +	2
857	2014-12-10	14	8-9	2
858	2014-09-07	12	1	2
860	2014-12-12	15	3-4	2
861	2014-09-06	12	1	2
862	2014-09-05	14	1	2
863	2014-11-27	15	2	2
866	2014-09-16	13	8-9	2
867	2014-09-02	13	3-4	2
868	2014-09-02	13	3-4	2
869	2014-09-06	11	3-4	2
870	2014-09-06	12	1	2
871	2014-09-01	12	1	1
872	2014-10-09	14	5-7	2
873	2014-09-05	13	5-7	2
874	2014-09-07	12	5-7	2
875	2014-09-06	11	1	1
876	2014-09-07	13	3-4	2
877	2014-09-05	13	3-4	2
879	2014-10-22	8	10 +	2
880	2014-11-19	14	8-9	2
881	2014-11-18	13	10 +	1
882	2014-09-11	13	3-4	2
883	2014-09-06	14	1	2
885	2014-09-03	13	2	2
886	2014-09-10	14	8-9	3
887	2014-10-31	16	3-4	2
899	2014-09-06	13	1	2
901	2014-10-31	14	8-9	2
902	2014-12-03	16	3-4	2
904	2014-09-17	13	8-9	2
905	2014-09-14	12	1	2
907	2014-09-07	13	5-7	2
909	2014-09-05	10.5	1	2
910	2014-09-07	13	5-7	2
911	2014-10-22	14.5	3-4	2
913	2014-09-03	14	1	2
914	2014-10-29	17	3-4	2
916	2014-09-04	16	5-7	1
917	2014-09-12	17.5	5-7	2
918	2014-09-12	18	1	2
919	2014-09-14	14	8-9	1
920	2014-10-06	14.5	1	2
921	2014-10-01	12.5	10 +	2
922	2014-11-10	14	5-7	2
923	2014-12-16	14	5-7	2
925	2014-12-24	20	3-4	2
926	2014-12-22	16	2	2
927	2014-10-20	14.5	1	2
928	2014-09-19	18	5-7	2
929	2014-09-20	15	1	2
930	2014-09-14	18.5	2	2
931	2014-09-24	15	1	2
932	2014-10-22	15.5	2	1
935	2014-10-27	18	3-4	2
937	2014-10-31	16	5-7	2
938	2014-09-17	15.5	8-9	2
939	2014-09-29	13.5	2	1
940	2014-12-02	18	3-4	2
941	2014-09-20	16	3-4	2
945	2014-11-06	15	3-4	2
946	2014-10-26	15	8-9	1
947	2014-10-26	14	3-4	2
948	2014-10-30	18	8-9	2
950	2014-10-26	14	3-4	2
953	2014-11-26	14.5	8-9	2
954	2014-11-04	13	1	1
955	2014-10-30	16	5-7	2
956	2014-09-10	15	3-4	2
957	2014-10-24	12	5-7	2
958	2014-09-05	12	10 +	2
959	2014-12-22	16.5	1	2
960	2014-09-30	14	2	1
961	2014-12-26	14.5	2	2
963	2014-09-26	11.5	1	1
965	2014-10-18	15	3-4	2
966	2014-11-04	10.5	8-9	1
967	2014-09-05	15	1	2
968	2014-10-16	15	1	2
970	2014-11-27	14	5-7	2
971	2014-11-27	15	8-9	2
972	2014-10-18	13	8-9	2
973	2014-10-17	18	3-4	2
974	2014-10-27	14	5-7	1
975	2014-12-11	16.5	3-4	2
976	2014-12-10	19	5-7	2
977	2014-11-22	16.5	8-9	2
978	2014-12-03	18	3-4	2
980	2014-10-28	15.5	5-7	2
981	2014-11-04	11.5	1	2
982	2014-12-13	13.5	8-9	0
983	2014-11-10	17.5	2	2
984	2014-12-10	15.5	1	2
985	2014-11-05	13.5	3-4	2
986	2014-09-12	16.5	5-7	3
987	2014-12-13	17.5	5-7	2
988	2014-12-11	15.5	3-4	2
989	2014-11-20	19	3-4	2
990	2014-12-11	17.5	3-4	2
991	2014-09-28	11.5	8-9	2
993	2014-12-09	16	1	2
994	2014-12-14	16	3-4	1
995	2014-12-18	15.5	2	2
996	2014-12-10	17.5	2	2
997	2014-12-02	13	2	2
998	2014-11-29	16	5-7	2
999	2014-12-01	14.5	1	2
1002	2014-11-23	13.5	2	2
1004	2014-12-21	16.5	2	2
1008	2014-09-15	15	2	2
1010	2014-09-14	15.5	5-7	2
1011	2014-10-04	16	2	2
1012	2014-10-25	17	8-9	1
1014	2014-10-30	13.5	5-7	0
1015	2014-10-16	16.5	2	2
1016	2014-11-03	21.5	3-4	1
1017	2014-10-23	15.5	2	1
1019	2014-10-01	15	1	1
1021	2014-10-08	14.5	3-4	1
1022	2014-10-06	16	10 +	0
1023	2014-09-08	16	1	1
1033	2014-09-17	13	5-7	1
1035	2014-09-03	14	8-9	2
1038	2014-09-03	13	8-9	3
1039	2014-10-01	14	3-4	2
1040	2014-09-06	15.5	5-7	2
1041	2014-09-06	13.5	1	2
1043	2014-10-28	14.5	3-4	1
1045	2014-09-14	15	10 +	1
1047	2014-09-16	15	3-4	2
1050	2014-09-07	16	3-4	2
1051	2014-09-25	18	3-4	2
1053	2014-09-16	16	5-7	2
1054	2014-09-04	17	8-9	2
1055	2014-09-01	13.5	8-9	2
1056	2014-10-05	15.5	1	2
1057	2014-09-10	15	3-4	2
1058	2014-09-05	15	8-9	2
1059	2014-10-11	14.5	1	2
1060	2014-09-12	15.5	2	2
1062	2014-11-15	16	10 +	2
1063	2014-12-27	16.5	8-9	2
1064	2014-12-26	17.5	3-4	2
1067	2014-11-16	16	5-7	1
1068	2014-12-07	13.5	1	1
1069	2014-12-13	18.5	10 +	2
1070	2014-11-22	12	1	1
1071	2014-12-08	14	8-9	3
1072	2014-09-30	15	5-7	2
1074	2014-12-20	18	3-4	2
1075	2014-12-27	17	3-4	2
1076	2014-11-13	17	2	2
1077	2014-11-23	18	5-7	2
1078	2014-12-30	19.5	3-4	3
1079	2014-12-20	21	2	2
1080	2014-11-14	19	10 +	0
1081	2014-12-06	15	3-4	1
1082	2014-09-14	14.5	2	2
1083	2014-09-03	17.5	5-7	2
1084	2014-09-03	12.5	8-9	2
1085	2014-09-16	9	1	1
1086	2014-09-05	13.5	8-9	2
1087	2014-09-24	15	1	2
1089	2014-09-16	18	3-4	2
1090	2014-10-17	17.5	5-7	2
1091	2014-10-09	19.5	5-7	2
1092	2014-09-30	18.5	5-7	2
1093	2014-09-28	13.5	3-4	2
1094	2014-09-06	18	5-7	2
1095	2014-09-03	15	3-4	2
1096	2014-09-01	17	5-7	2
1097	2014-09-21	15	5-7	1
1098	2014-10-13	16.5	1	2
1099	2014-09-16	10	1	1
1100	2014-10-18	19	5-7	2
1101	2014-10-25	15.5	2	2
1103	2014-10-08	13.5	8-9	2
1104	2014-09-20	10.5	1	1
1105	2014-10-26	15.5	8-9	2
1106	2014-09-30	15.5	1	2
1107	2014-09-14	14	5-7	2
1108	2014-10-14	13	1	1
1109	2014-09-22	16	2	2
1110	2014-09-08	18	5-7	2
1111	2014-10-06	14	1	1
1112	2014-09-02	13	1	2
1113	2014-09-30	19	2	2
1114	2014-10-18	18	2	3
1115	2014-09-14	16.5	2	2
1116	2014-09-30	16.5	1	2
1117	2014-10-05	16.5	8-9	2
1118	2014-09-27	13.5	5-7	2
1119	2014-09-26	15.5	1	1
1120	2014-09-05	15.5	3-4	2
1121	2014-09-30	18	1	2
1122	2014-10-27	15.5	8-9	2
1123	2014-10-12	17	5-7	2
1124	2014-09-07	16.5	5-7	3
1126	2014-09-10	17.5	3-4	2
1127	2014-09-23	13.5	1	1
1128	2014-10-12	16	3-4	1
1129	2014-09-21	13	3-4	2
1131	2014-09-04	9	1	0
1132	2014-10-01	13	2	2
1133	2014-10-26	16	8-9	2
1134	2014-09-06	14.5	5-7	2
1135	2014-09-22	15.5	2	2
1136	2014-09-14	14	1	2
1138	2014-11-02	17	5-7	2
1140	2014-11-09	15	3-4	2
1141	2014-09-01	15	5-7	2
1142	2014-09-16	13.5	3-4	2
1143	2014-09-06	17	3-4	2
1144	2014-12-30	14.5	3-4	2
1145	2014-09-19	13.5	1	1
1146	2014-10-06	14	3-4	2
1149	2014-11-13	19	3-4	2
1150	2014-12-11	13	2	0
1151	2014-12-11	13	8-9	2
1152	2014-12-21	14	8-9	2
1153	2014-12-21	16	5-7	2
1155	2014-12-02	17	3-4	2
1156	2014-12-27	15	5-7	2
1157	2014-12-31	18.5	3-4	2
1158	2014-12-30	22	3-4	2
1159	2014-12-31	20	3-4	3
1160	2014-12-16	12	1	2
1162	2014-11-30	12	1	2
1163	2014-11-30	13.5	1	2
1165	2014-12-11	15	1	0
1166	2014-12-30	15	2	2
1167	2014-11-30	16	5-7	2
1168	2014-12-22	15.5	2	2
1169	2014-12-30	20.5	3-4	2
1170	2014-12-21	16.5	2	2
1171	2014-12-21	15.5	1	1
1172	2014-10-24	13.5	2	2
1174	2014-12-28	14	1	2
1176	2014-12-17	17	8-9	0
1177	2014-09-07	16	3-4	2
1178	2014-10-28	20	3-4	2
1179	2014-12-10	16.5	1	2
1181	2014-12-08	18	5-7	2
1183	2014-12-10	19	2	2
1184	2014-12-13	17.5	3-4	0
1185	2014-11-25	17.5	5-7	2
1186	2014-11-27	17.5	2	0
1187	2014-12-30	15	5-7	2
1188	2014-12-31	18.5	3-4	0
1189	2014-12-31	17.5	3-4	2
1190	2015-12-13	16.5	1	2
1191	2015-12-12	18	3-4	2
1192	2015-10-22	16	3-4	2
1193	2015-12-31	12	5-7	2
1195	2015-12-30	17	3-4	1
1200	2015-10-23	16.5	5-7	2
1201	2015-12-09	15.5	1	2
1202	2015-12-23	16.5	1	2
1204	2015-12-17	16	2	2
1205	2015-09-08	13	1	2
1206	2015-09-06	15	1	1
1208	2015-09-11	16	3-4	2
1209	2015-09-09	16	2	2
1210	2015-09-07	9.5	1	0
1211	2015-09-06	14	1	2
1212	2015-09-07	14	1	2
1213	2015-09-11	13.5	1	1
1215	2015-09-07	12.5	3-4	2
1216	2015-09-11	18	5-7	2
1217	2015-09-03	19	5-7	2
1218	2015-10-25	19	5-7	2
1220	2015-09-03	18	5-7	2
1221	2015-09-05	16.5	3-4	2
1222	2015-09-25	15	5-7	2
1223	2015-09-03	15	1	2
1224	2015-09-07	16	3-4	2
1225	2015-09-01	13.5	10 +	2
1227	2015-09-05	16.5	1	1
1228	2015-09-05	14.5	1	1
1230	2015-10-27	14	1	2
1231	2015-11-15	14	3-4	1
1232	2015-10-17	11.5	1	1
1233	2015-10-17	13	1	1
1234	2015-11-09	16.5	3-4	2
1236	2015-10-16	15	1	2
1237	2015-11-06	16.5	3-4	2
1238	2015-11-29	15	8-9	1
1239	2015-09-24	15.5	1	2
1240	2015-10-05	14.5	2	2
1241	2015-10-20	16	5-7	2
1244	2015-12-07	14	1	2
1245	2015-11-25	17	1	2
1246	2015-10-20	13.5	1	1
1248	2015-10-12	13.5	1	1
1250	2015-11-15	20	3-4	2
1251	2015-12-11	18	8-9	2
1253	2015-09-21	17	3-4	2
1258	2015-09-07	17	5-7	2
1260	2015-09-14	15.5	3-4	2
1262	2015-09-20	14.5	8-9	2
1263	2015-09-20	13	1	1
1264	2015-09-22	13.5	3-4	2
1265	2015-09-22	14	2	2
1266	2015-09-23	15.5	5-7	2
1267	2015-09-26	17	5-7	2
1269	2015-10-02	13	1	1
1270	2015-10-02	17	3-4	2
1271	2015-10-17	18	3-4	2
1273	2015-10-26	17.5	3-4	2
1274	2015-10-30	16	2	1
1276	2015-11-28	11	3-4	1
1277	2015-12-04	16.5	8-9	1
1278	2015-12-17	17	8-9	2
1279	2015-11-10	18.5	3-4	1
1280	2015-10-21	15.5	3-4	2
1281	2015-10-21	14	5-7	2
1282	2015-11-25	17.5	3-4	2
1285	2015-12-26	19	3-4	2
1286	2015-12-16	18.5	3-4	2
1290	2015-10-05	14	3-4	1
1291	2015-09-13	13	2	2
1292	2015-09-26	14	8-9	1
1293	2015-09-13	17.5	8-9	2
1294	2015-10-16	17.5	3-4	2
1295	2015-10-04	10	1	1
1296	2015-12-24	12	1	2
1298	2015-12-12	16	2	2
1299	2015-10-21	17.5	5-7	2
1300	2015-09-15	15	5-7	1
1301	2015-12-26	13	2	2
1302	2015-11-08	14	2	2
1303	2015-11-26	18.5	3-4	2
1304	2015-10-04	15	2	2
1305	2015-10-17	13	2	2
1306	2015-11-07	15	2	2
1309	2015-10-12	11	5-7	2
1310	2015-12-12	13	2	2
1311	2015-11-03	17	3-4	2
1312	2015-12-30	15	2	2
1313	2015-10-05	16	2	2
1314	2015-09-10	13	5-7	2
1315	2015-11-30	15	8-9	2
1316	2015-09-18	13	8-9	2
1317	2015-10-04	16	3-4	2
1318	2015-11-10	15	1	2
1319	2015-09-20	15.5	8-9	2
1320	2015-11-03	18.5	3-4	2
1321	2015-09-15	21	2	3
1324	2015-09-06	14	1	2
1325	2015-09-07	15.5	1	2
1326	2015-09-12	15	1	2
1327	2015-09-13	15.5	1	1
1328	2015-09-27	15	1	1
1329	2015-10-03	15.5	1	2
1330	2015-09-06	15.5	8-9	2
1331	2015-09-06	18.5	3-4	3
1332	2015-09-07	14	3-4	2
1333	2015-09-13	15	3-4	2
1334	2015-09-20	13.5	3-4	2
1336	2015-10-02	17	3-4	2
1337	2015-10-03	17	8-9	2
1338	2015-10-04	17	3-4	2
1339	2015-10-10	15.5	3-4	2
1340	2015-10-31	16.5	3-4	2
1341	2015-11-04	18.5	5-7	2
1342	2015-11-05	17	3-4	2
1343	2015-11-13	18.5	5-7	2
1344	2015-11-14	15.5	3-4	2
1345	2015-12-10	15.5	5-7	2
1346	2015-12-15	18	5-7	3
1348	2015-10-08	14	1	2
1349	2015-12-01	15	5-7	3
1353	2015-09-08	15.5	10 +	2
1354	2015-09-21	10	2	1
1355	2015-09-08	15	3-4	2
1356	2015-09-09	12.5	8-9	2
1357	2015-09-29	14.5	3-4	2
1358	2015-09-28	14.5	5-7	2
1359	2015-09-09	14	5-7	2
1360	2015-09-02	14.5	8-9	2
1361	2015-09-08	14.5	2	2
1362	2015-09-08	16.5	8-9	2
1363	2015-09-10	15.5	10 +	2
1364	2015-09-05	16.5	3-4	3
1365	2015-09-13	14	3-4	2
1366	2015-09-22	19.5	3-4	3
1368	2015-12-24	15.5	2	1
1369	2015-12-12	15.5	2	1
1370	2015-10-23	16	3-4	2
1373	2015-09-20	16	1	2
1375	2015-10-22	14.5	5-7	2
1376	2015-12-13	18	5-7	2
1377	2015-10-28	18	2	3
1378	2015-09-26	14.5	8-9	2
1379	2015-09-12	13	1	1
1380	2015-11-30	18	3-4	2
1382	2015-12-23	18	8-9	2
1383	2015-12-18	20	3-4	2
1384	2015-11-05	17	3-4	2
1385	2015-12-24	20	5-7	2
1386	2015-10-04	20	3-4	2
1388	2015-09-06	13	1	2
1389	2015-09-26	17	3-4	2
1390	2015-09-06	19	3-4	2
1391	2015-09-08	12	1	2
1392	2015-09-26	11	1	2
1393	2015-09-06	17	3-4	2
1394	2015-09-10	11.5	1	1
1395	2015-11-27	12	2	1
1396	2015-12-04	16.5	2	2
1397	2015-10-27	18	2	2
1398	2015-12-19	18	8-9	3
1401	2015-09-09	12.5	1	1
1402	2015-09-22	11.5	1	1
1403	2015-12-02	15.5	5-7	2
1405	2015-10-21	16.5	1	2
1406	2015-09-23	16	8-9	2
1410	2015-11-20	13.5	8-9	2
1411	2015-12-24	17	5-7	2
1412	2015-12-01	18	2	2
1413	2015-09-11	18	5-7	2
1414	2015-09-10	17	3-4	2
1416	2015-09-11	17	8-9	2
1417	2015-09-23	15	3-4	2
1418	2015-09-21	16	1	2
1419	2015-09-26	20	2	2
1420	2015-09-19	18	1	2
1421	2015-09-04	15.5	2	2
1422	2015-12-10	17.5	2	2
1424	2015-09-04	15	1	2
1425	2015-10-10	15	1	1
1426	2015-09-26	13	1	0
1427	2015-10-24	16.5	1	2
1428	2015-10-28	19.5	5-7	2
1429	2015-09-22	14	1	1
1430	2015-09-04	18.5	3-4	2
1431	2015-09-08	16	2	2
1432	2015-09-04	16.5	2	2
1433	2015-10-30	19	5-7	2
1434	2015-09-27	18	5-7	2
1435	2015-09-27	17	3-4	2
1436	2015-12-01	14	1	2
1437	2015-12-01	15	1	1
1440	2015-09-21	12	3-4	0
1446	2015-12-16	18	5-7	2
1448	2015-12-07	17	3-4	1
1449	2015-10-28	16	3-4	2
1450	2015-09-15	13	3-4	1
1451	2015-09-15	17	5-7	2
1452	2015-10-03	19	3-4	2
1453	2015-09-21	15.5	3-4	2
1454	2015-09-29	16.5	1	2
1455	2015-12-02	20	5-7	2
1456	2015-10-16	17.5	5-7	2
1457	2015-10-12	13	8-9	1
1458	2015-10-17	17.5	3-4	2
1459	2015-09-12	15.5	3-4	2
1460	2015-09-20	17.5	10 +	2
1462	2015-09-14	12.5	1	2
1463	2015-09-20	15	5-7	2
1464	2015-09-09	18.5	2	3
1465	2015-10-02	17.5	1	1
1466	2015-09-24	21	5-7	2
1468	2015-09-07	16	2	2
1469	2015-10-02	18.5	5-7	3
1470	2015-09-26	17.5	1	2
1471	2015-09-26	16	3-4	2
1472	2015-09-03	15	3-4	2
1474	2015-09-27	15	1	2
1476	2015-09-18	17	5-7	2
1478	2015-09-02	12	1	1
1479	2015-10-10	14.5	2	2
1480	2015-09-03	15	1	2
1481	2015-09-05	15	1	2
1482	2015-09-04	11.5	1	1
1483	2015-10-23	16	5-7	2
1484	2015-09-06	9.5	1	2
1486	2015-09-04	15.5	3-4	1
1487	2015-09-08	14	3-4	2
1488	2015-09-20	17	5-7	2
1489	2015-09-11	14	1	2
1490	2015-09-11	14.5	8-9	2
1491	2015-09-12	16	3-4	2
1501	2015-09-06	15	1	1
1505	2015-10-22	16	8-9	1
1510	2015-10-22	16	5-7	2
1511	2015-11-03	12.5	5-7	1
1513	2015-11-27	16	8-9	2
1515	2015-11-17	17	2	2
1516	2015-12-22	20	2	2
1519	2015-11-17	17.5	3-4	2
1520	2015-11-26	14	3-4	2
1521	2015-12-02	14.5	3-4	2
1522	2015-12-04	17	5-7	2
1523	2015-12-09	17.5	3-4	2
1525	2015-12-12	15.5	3-4	2
1527	2015-12-17	18.5	3-4	2
1528	2015-12-27	16.5	2	2
1529	2015-12-11	21	5-7	2
1530	2015-10-17	15	2	2
1532	2015-09-08	14	1	2
1534	2015-12-25	18.5	5-7	2
1535	2015-12-28	14.5	5-7	2
1536	2015-12-25	15.5	2	1
1538	2015-10-16	18.5	8-9	4
1539	2015-11-26	14.5	5-7	2
1540	2015-12-18	18.5	8-9	1
1541	2015-11-17	18	1	2
1542	2015-12-01	14	1	1
1543	2015-12-09	17	5-7	2
1544	2015-12-02	16	1	2
1545	2015-12-08	14.5	1	1
1546	2015-11-09	16.5	8-9	2
1547	2015-11-24	18.5	3-4	2
1548	2015-11-23	13	5-7	1
1551	2015-12-02	16.5	2	2
1552	2015-11-23	18	5-7	3
1553	2015-11-19	17	3-4	2
1555	2015-11-18	15	1	2
1556	2015-12-01	14.5	3-4	2
1559	2015-11-12	17	2	2
1560	2015-11-24	15.5	8-9	2
1562	2015-11-15	17	1	2
1563	2015-10-13	16	3-4	2
1564	2015-10-08	13	10 +	2
1565	2015-10-07	15	1	2
1566	2015-10-13	15	2	1
1569	2015-12-21	15	8-9	2
1570	2015-10-19	17	2	2
1572	2015-10-01	16	8-9	2
1573	2015-10-31	17.5	8-9	2
1577	2015-10-01	16	2	2
1579	2015-10-05	15	3-4	1
1581	2015-11-01	15.5	2	2
1583	2015-12-31	15	8-9	2
1584	2015-12-02	16.5	3-4	2
1585	2015-10-24	15	8-9	2
1586	2015-10-17	15	1	2
1587	2015-11-22	16	1	2
1588	2015-10-14	10	3-4	1
1589	2015-10-23	15	8-9	2
1590	2015-11-01	17	2	2
1592	2015-10-06	12.5	1	1
1593	2015-11-05	12	8-9	2
1594	2015-12-23	13.5	5-7	1
1596	2015-11-29	14.5	2	1
1598	2015-09-16	12.5	3-4	1
1601	2015-09-05	14.5	3-4	2
1602	2015-09-21	13	3-4	1
1603	2015-10-31	14.5	2	1
1604	2015-11-30	17	3-4	2
1605	2015-12-14	17	3-4	2
1606	2015-12-15	16	3-4	2
1607	2015-11-25	14	2	1
1608	2015-11-22	14.5	5-7	2
1610	2015-11-15	15	2	2
1611	2015-12-04	17	3-4	2
1612	2015-11-24	17	5-7	2
1613	2015-11-28	13	3-4	1
1614	2015-12-13	16.5	3-4	2
1616	2015-12-19	16.5	2	2
1617	2015-12-06	11.5	1	2
1618	2015-12-12	17.5	3-4	2
1619	2015-12-19	11.5	1	1
1620	2015-12-29	15.5	8-9	2
1621	2015-12-29	13.5	1	1
1622	2015-12-27	17	2	2
1623	2015-12-12	19.5	5-7	2
1624	2015-12-19	11.5	1	1
1625	2015-12-24	17	10 +	2
1628	2015-12-12	17.5	2	2
1630	2015-10-18	16	2	2
1631	2015-12-09	16	3-4	2
1632	2015-11-27	17	2	2
1634	2015-11-12	18	5-7	2
1636	2015-11-29	15	5-7	3
1637	2015-12-12	19.5	2	2
1638	2015-11-26	14.5	5-7	2
1646	2014-12-11	14	1	1
1647	2014-12-24	18.5	5-7	2
1648	2014-12-13	16	1	1
1655	2015-12-07	18	5-7	2
1656	2015-09-14	12.5	1	1
1657	2015-11-24	16.5	5-7	2
1658	2015-10-09	15.5	8-9	2
1659	2015-12-10	19	5-7	2
1660	2015-10-17	14	2	2
1664	2015-11-23	19.5	3-4	2
1667	2015-12-30	17	8-9	2
1668	2015-09-17	12	10 +	2
1669	2015-09-22	14.5	3-4	2
1670	2015-10-31	19.5	3-4	3
1672	2015-12-02	12	8-9	2
1673	2015-09-22	17.5	2	2
1674	2015-11-21	17	3-4	2
1675	2015-10-11	16.5	3-4	2
1676	2015-10-30	14.5	3-4	2
1677	2015-10-25	17	1	2
1678	2015-09-15	15	2	2
1679	2015-10-12	15	2	1
1681	2015-09-18	13.5	5-7	2
1682	2015-10-11	17	5-7	2
1683	2015-09-18	13	10 +	2
1684	2015-10-10	17	8-9	3
1685	2015-10-27	17	8-9	2
1687	2015-10-20	16	1	1
1688	2015-10-24	14.5	1	2
1689	2015-10-17	17	5-7	2
1690	2015-10-17	17	8-9	2
1691	2015-10-28	17.5	10 +	3
1693	2015-10-10	15.5	2	2
1694	2015-11-04	17	3-4	2
1696	2015-09-26	14	1	1
1697	2015-09-19	15	5-7	2
1698	2015-09-19	14	3-4	2
1699	2015-10-07	14	1	1
1700	2015-09-19	14.5	2	2
1701	2015-10-19	13	1	2
1702	2015-10-24	11.5	1	1
1703	2015-10-05	16	3-4	2
1704	2015-09-18	12.5	3-4	1
1705	2015-09-06	12	1	2
1706	2015-12-30	16.5	2	2
1707	2015-09-04	13	1	1
1709	2015-09-08	14.5	1	2
1710	2015-09-06	14	5-7	2
1711	2015-09-06	13.5	3-4	2
1712	2015-09-04	17	2	2
1713	2015-09-05	12.5	1	1
1714	2015-09-06	16	1	2
1715	2015-09-03	11.5	1	1
1716	2015-09-05	10	3-4	2
1717	2015-09-08	9	10 +	2
1718	2015-09-07	15	3-4	2
1719	2015-09-01	17.5	5-7	1
1720	2015-09-05	14	1	2
1721	2015-09-08	15.5	8-9	2
1722	2015-09-11	20	5-7	2
1723	2015-09-19	11.5	1	1
1725	2015-09-04	14.5	2	2
1726	2015-10-08	17	8-9	3
1727	2015-10-29	15.5	3-4	2
1728	2015-11-17	15.5	5-7	2
1729	2015-11-29	14.5	3-4	1
1730	2015-12-31	19	3-4	2
1733	2015-10-03	14	1	1
1734	2015-11-28	15	3-4	2
1735	2015-09-09	15	1	2
1736	2015-11-28	16	2	2
1737	2015-09-04	15	1	2
1738	2015-12-20	17	8-9	2
1742	2015-09-13	14	2	1
1743	2015-12-30	18	5-7	2
1744	2015-12-31	19.5	3-4	2
1745	2015-09-05	16	3-4	2
1746	2015-09-08	14.5	3-4	2
1747	2015-09-09	13	1	2
1748	2015-12-22	16.5	8-9	2
1749	2015-10-13	20	3-4	2
1750	2015-11-20	14.5	3-4	2
1751	2015-11-15	18	5-7	2
1752	2015-11-03	13.5	5-7	2
1753	2015-10-27	16.5	1	1
1754	2015-10-27	18.5	3-4	2
1760	2015-09-21	14	5-7	2
1761	2015-09-13	15	1	2
1762	2015-10-07	14	3-4	2
1765	2015-09-11	13	1	2
1771	2015-09-06	16	3-4	2
1773	2015-10-02	16	1	2
1774	2015-09-05	15	3-4	2
1775	2015-09-04	13	2	1
1776	2015-09-15	16	5-7	2
1777	2015-09-10	16	5-7	2
1778	2015-09-06	16	3-4	2
1779	2015-09-01	12	1	2
1780	2015-11-25	15	2	1
1781	2015-12-22	16	2	1
1782	2015-09-08	18	5-7	2
1783	2015-09-04	13	3-4	1
1784	2015-09-05	14	2	2
1787	2015-09-08	14	1	2
1788	2015-09-03	13	3-4	1
1789	2015-09-11	13	8-9	2
1790	2015-09-03	15	1	2
1791	2015-12-02	15	2	1
1792	2015-09-14	14	5-7	2
1793	2015-09-01	19	8-9	2
1794	2015-11-25	17	3-4	2
1795	2015-12-15	16	8-9	2
1796	2015-12-07	13	5-7	1
1797	2015-09-05	14	3-4	2
1799	2015-09-20	15	3-4	1
1800	2015-11-27	17	5-7	2
1801	2015-09-05	12	1	1
1802	2015-09-16	13	1	1
1803	2015-10-08	13	3-4	2
1804	2015-09-06	15	2	2
1805	2015-10-05	11	1	1
1806	2015-09-10	12	3-4	2
1807	2015-12-28	15	3-4	1
1808	2015-09-12	19	5-7	3
1809	2015-09-04	13	8-9	2
1810	2015-09-30	13	10 +	2
1811	2015-12-23	15	2	2
1812	2015-12-08	12	10 +	1
1813	2015-11-09	16	3-4	2
1814	2015-12-26	18	3-4	3
1815	2015-09-12	14	8-9	2
1817	2015-10-08	16	3-4	1
1818	2015-12-22	16	5-7	2
1819	2015-12-27	16	3-4	2
1820	2015-10-02	15	3-4	2
1821	2015-12-23	15	8-9	4
1822	2015-09-03	16	10 +	2
1824	2015-12-24	16	2	2
1825	2015-12-04	16	3-4	2
1826	2015-12-31	16	5-7	2
1829	2015-11-30	17	8-9	2
1830	2015-09-26	16.5	1	1
1831	2015-10-27	18	8-9	2
1832	2015-10-02	12.5	1	1
1833	2015-09-19	15	3-4	1
1834	2015-12-12	19.5	1	2
1836	2015-10-16	11	2	1
1837	2015-10-17	19	8-9	2
1839	2015-12-18	17	5-7	2
1840	2015-11-02	17.5	3-4	2
1841	2015-11-28	15	1	2
1843	2015-11-18	17	1	2
1844	2015-10-28	15	2	2
1845	2015-11-12	18	5-7	2
1846	2015-12-03	16	3-4	2
1847	2015-12-06	17	5-7	2
1850	2015-09-05	12	1	2
1851	2015-09-10	15	5-7	1
1852	2015-09-04	15	1	2
1853	2015-09-05	14	5-7	2
1854	2015-09-13	8	1	0
1855	2015-10-05	13	5-7	2
1856	2015-10-20	16	3-4	2
1858	2015-11-23	15	1	2
1859	2015-12-09	14	5-7	2
1860	2015-12-17	14	8-9	2
1861	2015-11-03	12	5-7	1
1862	2015-09-03	13	3-4	2
1863	2015-09-01	10	2	2
1864	2015-09-01	10	1	1
1865	2015-09-02	10	1	1
1866	2015-09-02	13	2	2
1867	2015-09-05	15	8-9	2
1868	2015-09-03	17	3-4	2
1869	2015-11-23	16	1	2
1871	2015-09-11	14	3-4	2
1872	2015-09-01	17	8-9	2
1873	2015-10-28	17	10 +	2
1874	2015-10-02	13	1	1
1875	2015-09-10	11	1	1
1876	2015-09-04	15	3-4	2
1877	2015-09-06	15	2	2
1878	2015-10-28	17	8-9	2
1879	2015-09-07	13	1	2
1880	2015-09-05	14	8-9	2
1881	2015-09-10	15	10 +	2
1882	2015-09-06	15	3-4	2
1883	2015-10-23	14	5-7	1
1884	2015-09-18	14	2	2
